# Supplementary material for: Genotoxic stress triggers the activation of IRE1α-dependent RNA decay to modulate the DNA damage response
Source: Nat Commun. 2020 May 14;11:2401. doi: 10.1038/s41467-020-15694-y (PMC7224204; doi:10.1038/s41467-020-15694-y)
Supplement: Supplementary file 4 — Source Data [file 41467_2020_15694_MOESM4_ESM.xlsx]

## Sheet: Figure 1b
	% cell with cluster					AVERAGE	DESVEST	SEM
	n1	n2	n3			% cells with cluster
NT	4.94056	8.63636	7.22222		NT	6.93305	1.5226	1.07664
Eto	21.2772	30.2658	38.0086		ETO	29.8506	6.8369	4.83442
Tm	73.4726	80	86.7063		TM	80.0895	6.61689	4.67884
	Cluster/Cell
	n1	n2	n3			AVERAGE	DESVEST	SEM
NT	0.857143	2.35417	0.6		NT	1.27044	0.77347	0.546926
ETO	3.9987	5.12	5.54896		ETO	4.88922	0.653589	0.462158
TM	6.48889	6	5.86468		TM	6.11786	0.268112	0.189584

## Sheet: Figure 1c
	Xbp1s (%)
	Tm					Etoposide					IR
Time (h)	n1	n2	n3	SD	SEM	n1	n2	n3	SD	SEM	n1	n2	n3	SD	SEM
0	1.31375	0.123454	0.31381	0.63939	0.452117	17.1758	2.89816	6.14055	7.4849	5.29262	2.4611	18.5643	10.3568	8.05208	5.69368
4	8.44143	17.5085	2.431	7.59022	5.36709	17.3099	1.54914	6.51929	8.0575	5.69752	2.7904	5.49823	3.54862	1.39692	0.987769
8	87.9508	74.7559	88.8156	7.87956	5.57169	3.20015	0.334226	7.98534	3.86547	2.7333	7.66061	9.24563	5.64852	1.80278	1.27476
16	60.0578	96.2954	74.4621	18.2453	12.9014	3.23095	0.279498	1.20554	1.50947	1.06736	8.31656	3.54863	4.62145	2.50126	1.76866
24	34.9409	45.3189	40.3585	5.19067	3.67036	1.06101	1.06018	1.30649	0.141966	0.100385	2.32542	1.25796	2.57842	0.700843	0.495571
		Average
		Eto	IR	Tm
	0	8.73818	10.4607	0.583671
	4	8.45944	3.94575	9.46031
	8	3.8399	7.51825	83.8408
	16	1.572	5.49555	76.9384
	24	1.14256	2.05394	40.2061

## Sheet: Figure 1d
	Xbp1s mRNA levels
	Tm					Eto					IR
Time (h)	n1	n2	n3	SD	SEM	n1	n2	n3	SD	SEM	n1	n2	n3	SD	SEM
0	0.004	0.0008	0.0013	0.00172143	0.00121724	0.00102511	0.00273357	0.0015	0.000881855	0.000623566	0.00211598	0.00179102	0.00541058	0.00200255	0.00141602
4	0.0052	0.0037	0.00561	0.0010055	0.000710997	0.001223	0.00336542	0.00223	0.00107185	0.000757912	0.000471019	0.00035993	0.000407758	5.57227e-05	3.94019e-05
8	0.00852	0.0137	0.011	0.00259078	0.00183196	0.00270529	0.00142977	0.0023	0.00065173	0.000460843	0.000571909	0.000267162	0.000635421	0.000196858	0.0001392
16	0.0166	0.0268	0.0155	0.00623084	0.00440587	0.00322832	0.00267731	0.0029	0.000277188	0.000196002	0.000433426	0.00139067	0.0033306	0.0014761	0.00104376
24	0.0083	0.0031	0.009	0.00322335	0.00227925	0.00295014	0.00323	0.0031	0.000140046	9.90277e-05	0.00135084	0.00252413	0.00552427	0.00215233	0.00152192
		Average
	Time (h)	Eto	IR	Tm
	0	0.00175289	0.00310586	0.00203333
	4	0.00227281	0.000412902	0.00483667
	8	0.00214502	0.000491497	0.0110733
	16	0.00293521	0.00171823	0.0196333
	24	0.00309338	0.00313308	0.0068

## Sheet: Figure 1e 
Bloc1s1 mRNA log2 (treated/untreated)
		WT IRE1					KO IRE1
		n1	n2	n3	SD	SEM	n1	n2	n3	SD	SEM
NT	0	0	0	0	0	0	0	0	0	0	0
Eto (h)	8	-2.865	-2.465	-3.675	0.616468	0.435909	-1.465	0.035	-1.395	0.846542	0.598596
Eto (h)	16	-3.24	-2.57	-3.885	0.65754	0.464951	-0.14	-0.93	-1.47	0.668905	0.472987
IR (Gy)	20 Gy	-2.82	-1.345	-2.355	0.754094	0.533225	-1.98	0.21	-1.521	1.15493	0.816657
IR (Gy)	30 Gy	-5.08	-2.38274	-3.3805	1.36376	0.964322	-1.385	-0.08	-1.054	0.678388	0.479693
Tm (h)	16	-4.4	-3.935	-5.545	0.828588	0.48315	-0.218369	-0.8	-1.85	0.826944	0.584737
		Average
		WT IRE1	KO IRE1
NT	0	0	0
Eto (h)	8	-3.00167	-0.941667
Eto (h)	16	-3.23167	-0.846667
IR (Gy)	20 Gy	-2.17333	-1.097
IR (Gy)	30 Gy	-3.61441	-0.839667
Tm (h)	16	-4.62667	-0.956123
Sparc mRNA log2 (treated/untreated)
		WT IRE1					KO IRE1
		n1	n2	n3	SD	SEM	n1	n2	n3	SD	SEM
NT	0	0	0	0	0	0	0	0	0	0	0
Eto (h)	8	-2.585	-2.295	-5.125	1.55695	1.10093	-1.26862	-1.165	-1.43	0.133545	0.0944306
Eto (h)	16	-2.685	-3.165	-5.26	1.36931	0.968248	-0.75	-1.375	-1.745	0.502916	0.355616
IR (Gy)	20 Gy	-3.615	-2.095	-2.595	0.774683	0.547783	-1.78635	-0.25	-1.285	0.783471	0.553998
IR (Gy)	30 Gy	-4.62	-3.04187	-3.50287	0.811478	0.573801	-1.995	-0.435	-1.545	0.802932	0.567759
Tm (h)	16	-2.895	-3.735	-5.735	1.45895	1.03163	0.295	0.02	-2.365	1.46284	1.03439
		Average
		WT IRE1	KO IRE1
NT	0	0	0
Eto (h)	8	-3.335	-1.28787
Eto (h)	16	-3.70333	-1.29
IR (Gy)	20 Gy	-2.76833	-1.10712
IR (Gy)	30 Gy	-3.72158	-1.325
Tm (h)	16	-4.12167	-0.683333

## Sheet: Figure 1f
PI positive cells (%)
	WT IRE1					KO IRE1
	n1	n2	n3	SD	SEM	n1	n2	n3	SD	SEM
NT	8.3	11.1	7.4	1.92959	1.36443	10.4	15.5	12.7	2.55408	1.80601
Etoposide	19.5	21.7	10.7	5.82065	4.11582	55.9	63.2	51.4	5.95511	4.2109
HU	20.8	15.9	10.9	4.95008	3.50024	30.65	46.05	48.6	9.71138	6.86698
5-FU	20.35	15.9	5.35	7.70395	5.44751	50.35	46.05	42.7	3.83482	2.71163
Tunicamycin	38.265	41.51	37.11	2.28123	1.61307	35.06	40.435	40.99	3.27525	2.31595
	Average
	WT IRE1	KO IRE1
NT	8.93333	12.8667
Etoposide	17.3	56.8333
HU	15.8667	41.7667
5-FU	13.8667	46.3667
Tunicamycin	38.9617	38.8283

## Sheet: Figure 1g
Active Caspase-3 (%)
	IRE1 KO + MOCK					IRE1 KO + IRE1-HA
NT	0	0	0.694444	0.568182	0	0	0	0	0.699301	0.47619
Etoposide	11.2	12.3377	11.0465	11.1842	19.0909	1.94175	3.07692	5.17241	5.66038	5.6338
	IRE1 KO + MOCK			IRE1 KO + IRE1-HA
	Average	SD	SEM	Average	SD	SEM
NT	0.252525	0.348654	0.246536	0.235098	0.331445	0.234367
Etoposide	12.9719	3.46003	2.44661	4.29705	1.69174	1.19624

## Sheet: Figure 1i
PI positive cells (%)
	n1	n2	n3
Eto	NT	NT	NT	Average	SD
0	6.16	6.86	9.61	7.54333	1.82369
0.5	37.68	32.59	43.29	37.8533	5.35211
1	48.9	41.005	48.8	46.235	4.52959
	MKC-8866	MKC 8866	MKC-8866	Average	SD
0	3.11	5.83	3.68	4.20667	1.43445
0.5	52.81	50.805	62	55.205	5.96942
1	64.76	53.77	63.58	60.7033	6.03336

## Sheet: Figure 2a
p-(S139)H2AX (Fold)
	IRE1 KO + MOCK					IRE1 KO + IRE1-HA
Time (h)	n1	n2	n3	SD	SEM	n1	n2	n3	SD	SEM
-2	0.198343	0.0375401	0.0926357	0.0817181	0.0577835	0.526449	0.0877881	0.251638	0.221657	0.156735
0	1	1	1	0	0	1	1	1	0	0
1	0.705876	0.576842	0.567845	0.077226	0.054607	0.953595	1.02783	0.884662	0.0716012	0.0506297
2	0.405199	0.528777	0.296465	0.116235	0.0821905	0.904738	1.52336	1.59941	0.381017	0.269419
4	0.594072	0.390682	0.151647	0.221452	0.15659	1.06001	1.56469	1.52512	0.280657	0.198454
6	0.872754	0.193138	0.228359	0.382614	0.270549	2.00811	0.432821	1.98473	0.902821	0.638391
8	0.395723	0.127859	0.177317	0.142536	0.100788	1.47794	0.407084	1.35545	0.586107	0.41444
	Average
Time (h)	IRE1 KO + MOCK	IRE1 KO + IRE1-HA
-2	0.109506	0.288625
0	1	1
1	0.616854	0.955363
2	0.410147	1.3425
4	0.3788	1.38327
6	0.431417	1.47522
8	0.233633	1.08016

## Sheet: Figure 2b
P-H2AX Foci/cell
	IRE1 KO + IRE1-HA						IRE1 KO + MOCK
	n1	n2	n3	Average	SD	SEM	n1	n2	n3	Average	SD	SEM
NT	2.00673	2.05556	1.12963	1.73064	0.400673	0.283319	1.875	0.815476	1.37037	1.35362	0.358759	0.253681
0 HRS	7.44444	8.21991	9.12037	8.26157	0.57253	0.40484	5.86227	10.8472	6.93611	7.88187	1.9769	1.39788
4 HRS	17.8333	15.1012	17.9061	16.9469	1.23045	0.870057	13.0741	9.50926	10.0593	10.8809	1.46212	1.03388

## Sheet: Figure 2c
Tail Intensity %
	WT IRE1					KO IRE1
	n1	n2	n3	SD	SEM	n1	n2	n3	SD	SEM
NT	20.3	15.6	18.5	2.37136	1.6768	19.5	21.5	17.6	1.95021	1.37901
Eto	30.6	45	48	9.30161	6.57723	55.7	50.6	61.3	5.35195	3.7844
	Average
	WT IRE1	KO IRE1
NT	18.1333	19.5333
Eto	41.2	55.8667
Tail Moment %
	WT IRE1					KO IRE1
	n1	n2	n3	SD	SEM	n1	n2	n3	SD	SEM
NT	10.2	11.5	9.8	0.888819	0.62849	13.5	12.4	11.1	1.20139	0.84951
Eto	15.3	22.5	20.6	3.7314	2.6385	25.6	27.5	32.8	3.7314	2.6385
	Average
	WT IRE1	KO IRE1
NT	10.5	12.3333
Eto	19.4667	28.6333

[truncated: 62 more sheets: Figure 2d, Figure 2e, Figure 2f, Figure 3b, Figure 3c, Figure 3d, Figure 3e, Figure 3f, Figure 3g, Figure 3h, Figure 3i, Figure 3j, Figure 4a, Figure 4b, Figure 4d, Figure 4e, Figure 4f, Figure 4g, Figure 4h, Figure 4i …]
